# Supplementary material for: CaREM1.4 interacts with CaRIN4 to regulate Ralstonia solanacearum tolerance by triggering cell death in pepper
Source: Hortic Res. 2023 Mar 28;10(5):uhad053. doi: 10.1093/hr/uhad053 (PMC10199716; doi:10.1093/hr/uhad053)
Supplement: Web_Material_uhad053 [file web_material_uhad053.zip]

Archive with 6 entries (6 files):
- Supplemental  Table S1.xlsx
- Supplemental  Table S3.xls
- Supplemental Figure.docx
- Supplemental Table S2.doc
- Supplemental Table S4.xlsx
- Supplemental Table S5.xlsx
