# Supplementary material for: CaREM1.4 interacts with CaRIN4 to regulate Ralstonia solanacearum tolerance by triggering cell death in pepper
Source: Hortic Res. 2023 Mar 28;10(5):uhad053. doi: 10.1093/hr/uhad053 (PMC10199716; doi:10.1093/hr/uhad053)
Supplement: Web_Material_uhad053 [file web_material_uhad053.zip › Supplemental Table S1.xlsx]

## Sheet: REM+RIN4
Gene name	Accession numbers	Database
CaREM1	PHT85954	Ensembl Plants (http://plants.ensembl.org/)
CaREM1.3	PHT92456	Ensembl Plants (http://plants.ensembl.org/)
CaREM1.4	PHT78353	Ensembl Plants (http://plants.ensembl.org/)
CaREM1.5	PHT70022	Ensembl Plants (http://plants.ensembl.org/)
CaREM1.6	PHT74495	Ensembl Plants (http://plants.ensembl.org/)
CaREM1.7	PHT81820	Ensembl Plants (http://plants.ensembl.org/)
CaREM3.1	PHT67705	Ensembl Plants (http://plants.ensembl.org/)
CaREM3.2	PHT92918	Ensembl Plants (http://plants.ensembl.org/)
CaREM3.3	PHT79616	Ensembl Plants (http://plants.ensembl.org/)
CaREM4.1	PHT80637	Ensembl Plants (http://plants.ensembl.org/)
CaREM4.2	PHT71383	Ensembl Plants (http://plants.ensembl.org/)
CaREM5.1	PHT63212	Ensembl Plants (http://plants.ensembl.org/)
CaREM5.2	PHT89469	Ensembl Plants (http://plants.ensembl.org/)
CaREM5.3	PHT90001	Ensembl Plants (http://plants.ensembl.org/)
CaREM6.1	PHT73899	Ensembl Plants (http://plants.ensembl.org/)
CaREM6.2	PHT74124	Ensembl Plants (http://plants.ensembl.org/)
CaREM6.3	PHT88896	Ensembl Plants (http://plants.ensembl.org/)
CaREM6.4	PHT66708	Ensembl Plants (http://plants.ensembl.org/)
SlREM1.6	Solyc01g094370	SGN (https://solgenomics.net/tools/blast/?db_id=266)
SlREM5.2	Solyc02g064990	SGN (https://solgenomics.net/tools/blast/?db_id=266)
SlREM5.3	Solyc02g090900	SGN (https://solgenomics.net/tools/blast/?db_id=266)
SlREM1	Solyc03g025850	SGN (https://solgenomics.net/tools/blast/?db_id=266)
SlREM6.3	Solyc03g123590	SGN (https://solgenomics.net/tools/blast/?db_id=266)
SlREM3.2	Solyc04g005470	SGN (https://solgenomics.net/tools/blast/?db_id=266)
SlREM4.1	Solyc04g015520	SGN (https://solgenomics.net/tools/blast/?db_id=266)
SlREM5.1	Solyc04g078810	SGN (https://solgenomics.net/tools/blast/?db_id=266)
SlREM3.1	Solyc05g012550	SGN (https://solgenomics.net/tools/blast/?db_id=266)
SlREM6.4	Solyc05g014710	SGN (https://solgenomics.net/tools/blast/?db_id=266)
SlREM1.7	Solyc05g048820	SGN (https://solgenomics.net/tools/blast/?db_id=266)
SlREM1.2	Solyc06g035900	SGN (https://solgenomics.net/tools/blast/?db_id=266)
SlREM1.3	Solyc06g035910	SGN (https://solgenomics.net/tools/blast/?db_id=266)
SlREM1.4	Solyc06g035920	SGN (https://solgenomics.net/tools/blast/?db_id=266)
SlREM3.3	Solyc06g069590	SGN (https://solgenomics.net/tools/blast/?db_id=266)
SlREM6.2	Solyc08g045640	SGN (https://solgenomics.net/tools/blast/?db_id=266)
SlREM1.5	Solyc10g017540	SGN (https://solgenomics.net/tools/blast/?db_id=266)
SlREM4.2	Solyc10g080240	SGN (https://solgenomics.net/tools/blast/?db_id=266)
AtREM1.1	AT3G48940	TAIR (https://www.arabidopsis.org)
AtREM1.2	AT3G61260	TAIR (https://www.arabidopsis.org)
AtREM1.3	AT2G45820	TAIR (https://www.arabidopsis.org)
AtREM1.4	AT5G23750	TAIR (https://www.arabidopsis.org)
AtREM3.1	AT1G69325	TAIR (https://www.arabidopsis.org)
AtREM3.2	AT4G00670	TAIR (https://www.arabidopsis.org)
AtREM4.1	AT3G57540	TAIR (https://www.arabidopsis.org)
AtREM4.2	AT2G41870	TAIR (https://www.arabidopsis.org)
AtREM5.1	AT1G45207	TAIR (https://www.arabidopsis.org)
AtREM6.1	AT2G02170	TAIR (https://www.arabidopsis.org)
AtREM6.2	AT1G30320	TAIR (https://www.arabidopsis.org)
AtREM6.3	AT1G53860	TAIR (https://www.arabidopsis.org)
AtREM6.4	AT4G36970	TAIR (https://www.arabidopsis.org)
AtREM6.5	AT1G67590	TAIR (https://www.arabidopsis.org)
AtREM6.6	AT1G13920	TAIR (https://www.arabidopsis.org)
AtREM6.7	AT5G61280	TAIR (https://www.arabidopsis.org)
OsREM0.1	LOC_Os02g44102.1	RGAP (http://rice.plantbiology.msu.edu/analyses_search_locus.shtml)
OsREM0.2	LOC_Os10g17790.1	RGAP (http://rice.plantbiology.msu.edu/analyses_search_locus.shtml)
OsREM1.1	LOC_Os02g57840.1	RGAP (http://rice.plantbiology.msu.edu/analyses_search_locus.shtml)
OsREM1.2	LOC_Os10g36000.1	RGAP (http://rice.plantbiology.msu.edu/analyses_search_locus.shtml)
OsREM1.3	LOC_Os03g02040.1	RGAP (http://rice.plantbiology.msu.edu/analyses_search_locus.shtml)
OsREM1.4	LOC_Os02g42880.1	RGAP (http://rice.plantbiology.msu.edu/analyses_search_locus.shtml)
OsREM1.5	LOC_Os04g45070.1	RGAP (http://rice.plantbiology.msu.edu/analyses_search_locus.shtml)
OsREM4.1	LOC_Os07g38170.1	RGAP (http://rice.plantbiology.msu.edu/analyses_search_locus.shtml)
OsREM4.2	LOC_Os03g59360.1	RGAP (http://rice.plantbiology.msu.edu/analyses_search_locus.shtml)
OsREM4.3	LOC_Os07g10780.1	RGAP (http://rice.plantbiology.msu.edu/analyses_search_locus.shtml)
OsREM5.1	LOC_Os02g52810.2	RGAP (http://rice.plantbiology.msu.edu/analyses_search_locus.shtml)
OsREM5.2	LOC_Os08g36760.1	RGAP (http://rice.plantbiology.msu.edu/analyses_search_locus.shtml)
OsREM5.3	LOC_Os09g28300.2	RGAP (http://rice.plantbiology.msu.edu/analyses_search_locus.shtml)
OsREM6.1	LOC_Os02g02500.1	RGAP (http://rice.plantbiology.msu.edu/analyses_search_locus.shtml)
OsREM6.2	LOC_Os03g02840.1	RGAP (http://rice.plantbiology.msu.edu/analyses_search_locus.shtml)
OsREM6.3	LOC_Os12g41940.1	RGAP (http://rice.plantbiology.msu.edu/analyses_search_locus.shtml)
OsREM6.4	LOC_Os11g40210.1	RGAP (http://rice.plantbiology.msu.edu/analyses_search_locus.shtml)
OsREM6.5	LOC_Os02g39000.1	RGAP (http://rice.plantbiology.msu.edu/analyses_search_locus.shtml)
OsREM6.6	LOC_Os04g52920.1	RGAP (http://rice.plantbiology.msu.edu/analyses_search_locus.shtml)
CaRIN4-2	PHT86927	Ensembl Plants (http://plants.ensembl.org/)
CaRIN4-3	PHT80775	Ensembl Plants (http://plants.ensembl.org/)
CaRIN4-4	PHT81998	Ensembl Plants (http://plants.ensembl.org/)
CaRIN4-5	PHT80290	Ensembl Plants (http://plants.ensembl.org/)
CaRIN4-6	PHT77408	Ensembl Plants (http://plants.ensembl.org/)
CaRIN4-7	PHT75943	Ensembl Plants (http://plants.ensembl.org/)
CaRIN4-8	PHT72621	Ensembl Plants (http://plants.ensembl.org/)
CaRIN4-9	PHT73211	Ensembl Plants (http://plants.ensembl.org/)
CaRIN4-10	PHT68542	Ensembl Plants (http://plants.ensembl.org/)
CaRIN4-11	PHT64650	Ensembl Plants (http://plants.ensembl.org/)
CaRIN4-12	PHT66856	Ensembl Plants (http://plants.ensembl.org/)
CaRIN4-13	PHT67131	Ensembl Plants (http://plants.ensembl.org/)
AtRIN4-1	AT3G25070.2	TAIR (https://www.arabidopsis.org)
AtRIN4-2	AT3G25070.1	TAIR (https://www.arabidopsis.org)
AtRIN4-3	AT3G48450.2	TAIR (https://www.arabidopsis.org)
AtRIN4-4	AT3G48450.1	TAIR (https://www.arabidopsis.org)
AtRIN4-5	AT5G48657.1	TAIR (https://www.arabidopsis.org)
AtRIN4-6	AT5G48657.6	TAIR (https://www.arabidopsis.org)
AtRIN4-7	AT5G48657.3	TAIR (https://www.arabidopsis.org)
AtRIN4-8	AT5G48657.2	TAIR (https://www.arabidopsis.org)
AtRIN4-9	AT5G48657.4	TAIR (https://www.arabidopsis.org)
AtRIN4-10	AT5G48657.5	TAIR (https://www.arabidopsis.org)
AtRIN4-11	AT5G63270.1	TAIR (https://www.arabidopsis.org)
AtRIN4-12	AT5G64850.1	TAIR (https://www.arabidopsis.org)
AtRIN4-13	AT5G09960.3	TAIR (https://www.arabidopsis.org)
AtRIN4-14	AT5G09960.1	TAIR (https://www.arabidopsis.org)
AtRIN4-15	AT2G17660.1	TAIR (https://www.arabidopsis.org)
AtRIN4-16	AT5G40645.1	TAIR (https://www.arabidopsis.org)
AtRIN4-17	AT2G04410.1	TAIR (https://www.arabidopsis.org)
AtRIN4-18	AT3G07195.2	TAIR (https://www.arabidopsis.org)
AtRIN4-19	AT3G07195.1	TAIR (https://www.arabidopsis.org)
AtRIN4-20	AT5G55850.2	TAIR (https://www.arabidopsis.org)
AtRIN4-21	AT5G55850.3	TAIR (https://www.arabidopsis.org)
AtRIN4-22	AT5G55850.1	TAIR (https://www.arabidopsis.org)
AtRIN4-23	AT5G19473.1	TAIR (https://www.arabidopsis.org)
AtRIN4-24	AT5G19473.2	TAIR (https://www.arabidopsis.org)
AtRIN4-25	AT4G35655.1	TAIR (https://www.arabidopsis.org)
