# Supplementary material for: CaREM1.4 interacts with CaRIN4 to regulate Ralstonia solanacearum tolerance by triggering cell death in pepper
Source: Hortic Res. 2023 Mar 28;10(5):uhad053. doi: 10.1093/hr/uhad053 (PMC10199716; doi:10.1093/hr/uhad053)
Supplement: Web_Material_uhad053 [file web_material_uhad053.zip › Supplemental Table S3.xls]

## Sheet: PlantCare
	Supplementary Table S3. The cis-acting regulatory DNA elements of 18 CaREM promoters
	Type	Element name	Group1						Group3			Group4		Group5			Group6				Function	Cis elements sequence	Cis elements sequence	Cis elements sequence
			CaREM1.1	CaREM1.3	CaREM1.4	CaREM1.5	CaREM1.6	CaREM1.7	CaREM3.1	CaREM3.2	CaREM3.3	CaREM4.1	CaREM4.2	CaREM5.1	CaREM5.2	CaREM5.3	CaREM6.1	CaREM6.2	CaREM6.3	CaREM6.4
	Meristm	CCGTCC-box	1	0	0	0	0	0	0	0	0	0	0	0	0	0	0	0	0	0	cis-acting regulatory element related to meristem specific activation	CCGTCC
Regulatory	Regulatory	A-box	0	0	0	0	0	0	0	0	0	0	0	0	0	0	1	0	0	0	cis-acting regulatory element	CCGTCC
	Regulatory	CAAT-box	1	1	0	1	1	1	1	1	1	1	1	1	1	1	1	1	1	1	common cis-acting element in promoter and enhancer regions	CCAAT	CAAT
	Cold	LTR	0	0	1	0	0	0	0	0	0	0	0	0	0	0	0	0	0	0	cis-acting element involved in low-temperature responsiveness	CCGAAA
	Drought	MBS	0	0	0	0	0	1	2	0	1	1	1	0	0	0	0	0	0	1	MYB binding site involved in drought-inducibility	CGGTCA	CAACTG	TAACTG
	Defense	TC-rich repeats	0	0	0	0	0	0	0	2	0	1	0	2	0	0	0	0	0	0	Cis-acting element involved in defense and stress responsiveness	ATTTTCTTCA	GTTTTCTTAC
	Biotic	W box	0	0	0	0	2	0	0	0	0	1	0	1	1	2	0	0	1	1	elicitation; wounding and pathogen responsievness. Binds WRKY type transcription factors	TTGACC
Hormone	ABA	ABRE	1	0	1	0	0	2	0	2	0	5	2	0	1	0	2	1	1	0	cis-acting element involved in the abscisic acid responsiveness	TACGTG	CGCACGTGTC	CACGTG	CCTACGTGGC	GCAACGTGTC	ACGTGGC
	ET	ERE	1	1	1	0	1	2	0	0	0	0	3	3	1	0	0	1	0	1	ethylene-responsive element	ATTTCAAA
	GA	TATC-box	0	0	0	0	0	0	0	0	0	0	0	0	0	0	1	0	0	0	cis-acting element involved in gibberellin-responsiveness	TATCCCA
	GA	P-box	0	0	0	1	0	0	0	0	0	0	0	0	0	0	1	0	0	1	gibberellin-responsive element	CCTTTTG
	MeJA	CGTCA-motif	0	0	0	1	2	1	0	0	0	2	0	0	0	1	1	0	0	0	cis-acting regulatory element involved in the MeJA-responsiveness	CGTCA
	MeJA	TGACG-motif	0	0	0	0	2	0	1	1	0	0	1	2	1	0	0	0	1	0	cis-acting regulatory element involved in the MeJA-responsiveness	TGACG
	SA	TCA-element	0	0	0	0	0	0	1	1	0	0	0	1	1	0	0	1	2	0	cis-acting element involved in salicylic acid responsiveness	CCATCTTTTT
Unknown Function		TATA-box	1	1	1	1	1	1	1	1	1	1	1	1	1	1	1	1	1	0	Core promoter element around -30 of transcription star	ATATAA	TATA	TTTTA	TACAAAA	TAATA	TATA
