# Supplementary material for: CaREM1.4 interacts with CaRIN4 to regulate Ralstonia solanacearum tolerance by triggering cell death in pepper
Source: Hortic Res. 2023 Mar 28;10(5):uhad053. doi: 10.1093/hr/uhad053 (PMC10199716; doi:10.1093/hr/uhad053)
Supplement: Web_Material_uhad053 [file web_material_uhad053.zip › Supplemental Table S4.xlsx]

## Sheet: Supplemental Table S1
Table S4. Information of primers used in this study
Primer name	Sequences (5′→3′)	Vectors	Restriction sites	Purpose
CaREM1.4-F	TTATTTCACCTATCAATTACACA	no	no	Clone of CDSs
CaREM1.4-R	ATAATCACACAATGTTTCTAATG
CaRIN4-F	ATGGCAAACCACTCACAAG
CaRIN4-R	TCAACTCCGACCCCATGGAAAG
CaActin-F	AGGGATGGGTCAAAAGGATGC	no	no	qRT-PCR
CaActin-R	GAGACAACACCGCCTGAATAGC
CaREM1.4-qRT-F	TGGAGGCTGATCTAAAAATGACTGA
CaREM1.4-qRT-R	AGAAGTTCCAGTGGCACAGCATT
CaRIN4-qRT-F	CATCAGCGGAAGGTTACACACAA
CaRIN4-qRT-R	AAACATCTCTTTCCACTGTCATT
CaREM1.1-qRT-F	AGAAAAGGAAAAAACAGATGACT
CaREM1.1-qRT-R	CAGGCTTTGATGAGTGATAGTCT
CaREM1.3-qRT-F	TGAAGAAGCAAAAGAGAAAGT
CaREM1.3-qRT-R	GCCTTAGTTTTTTCATTATCT
CaREM1.5-qRT-F	TTGCTACTCCTAACGACGCTG
CaREM1.5-qRT-R	TATTCATCTATCTTGTGCTCT
CaREM1.6-qRT-F	AAAGTGAAAAAAGCAAGGTGGAA
CaREM1.6-qRT-R	TCTTTTCGTCTGCCTCCTTGTGA
CaREM1.7-qRT-F	CAAGAAGTCTGCGTATGTCAAGG
CaREM1.7-qRT-R	TCAAGTTTCTTCAGTTTAGCATC
CaPR1-qRT-F	GCCGTGAAGATGTGGGTCAATGA
CaPR1-qRT-R	TGAGTTACGCCAGACTACCTGAGTA
CaHIR1-qRT-F	GACAAAGCTAATGAAGCATTCTAC
CaHIR1-qRT-R	GGTGTCGAAGTACTGGGTTACC
CaPO2-qRT-F	TGATTGCTTTGTTCAGGGTT
CaPO2-qRT-R	ATGATGGACCTCCAACGAGA
CaSAR82A-qRT-F	CCATAGAGGTTCATATGGAAGTCC
CaSAR82A-qRT-R	GGAAAGTGAATAGGACCTTT
NbPR1-qRT-F	CCGCCTTCCCTCAACTCAAC
NbPR1-qRT-R	GCACAACCAAGACGTACTGAG
NbHSR201-qRT-F	CAGCAGTCCTTTGGCGTTGTC
NbHSR201-qRT-R	GCTCAGTTTAGCCGCAGTTGTG
NbHSR2505-qRT-F	TTGGGCAGAATAGATGGGTA
NbHSR2505-qRT-R	TTTGGTGAAAGTCTTGGCTC
NbPOD-qRT-F	CTTGGAACACGACGTTCCTT
NbPOD-qRT-R	TCGCTATCGCCATTCTTTCT
NbEF1α-qR-F	AGCCTGGTATGGTTGTGACTTTT
NbEF1α-qR-R	CATGGGCTTGGTGGGAATC
CaREM1.4-1302-F	ACACGGGGGACTCTTGACCATGGGGATGAGCGAAGAAGAAGC	pCAMBIA1302	Not I	Subcellular localization
CaREM1.4-1302-R	AGGACTAGTCAGATCTACCATGGCAAAACATCCAAGGAGCG
CaRIN4-1302-F	ACACGGGGGACTCTTGACCATGGGGATGGCAAACCACTCACAAG
CaRIN4-1302-R	AGGACTAGTCAGATCTACCATGGCTCAACTCCGACCCCATGGAAAG
CaREM1.4-PTRV2-F	GAGTAAGGTTACCGAATTCTCTAGAATCGTTGAACCCGAATCTA	PTRV2	Xba I; BamH I	VIGS in the pepper
CaREM1.4-PTRV2-R	AGACGCGTGAGCTCGGTACCGGATCCTTTTTCTTCTGCTGACT
CaRIN4-PTRV2-F	GAGTAAGGTTACCGAATTCTCTAGACTGGAGGTAAAGGCGGT
CaRIN4-PTRV2-R	AGACGCGTGAGCTCGGTACCGGATCCCTTTTGACTGTTGGAG
PTRV2-F	ATGGACATTGTTACTCAAGGAAG
PTRV2-R	AATTACAAAAGACTTACCGATCA
CaREM1.4-BD-F	TCAGAGGAGGACCTGCATATGAGCGAAGAAGAAGCCAAG	pGADT7; pGBDT7	Nde I; EcoR I	Interaction test in Yeast
CaREM1.4-BD-R	TCGACGGATCCCCGGGAATTCTCAAAAACATCCAAGGAGC
CaRIN4-AD-F	GCCATGGAGGCCAGTGAATTCATGGCAAACCACTCACAA
CaRIN4-AD-R	CAGCTCGAGCTCGTAGGATCCACTCCGACCCCATGGAA
AD-F	CGATGATGAAGATACCCCAC
AD-R	TGCGGGGTTTTTCAGTATC
CaREM1.4-cLUC-F	CCGGGGCGGTACCCGGGATCCAATGAGCGAAGAAGAAGCCAAG	nLUC; cLUC	BamH I; Sal I	LUC in N.benthamiana
CaREM1.4-cLUC-R	ACGAAAGCTCTGCAGGTCGACTCAAAAACATCCAAGGAGCG
CaRIN4-nLUC-F	CGAGCTCGGTACCCGGGATCCATGGCAAAGCACTCACAAGTAC
CaRIN4-nLUC-R	CGCGTACGAGATCTGGTCGACACTCCGACCCCATGGAAAGC
CaREM1.4-C-cLUC-F	CCGGGGCGGTACCCGGGATCCAATGGAGAAAAGATTGTCGCT
CaREM1.4-C-cLUC-R	ACGAAAGCTCTGCAGGTCGACCTATTTCTTTGGAGAAGTTCC
CaREM1.4-N-cLUC-F	CCGGGGCGGTACCCGGGATCCAATGGCTGAAGCTGTTGCGGA
CaREM1.4-N-cLUC-R	ACGAAAGCTCTGCAGGTCGACCTATAATAGTGCAAGAGCTGC
CaRIN4-2-nLUC–F	CGAGCTCGGTACCCGGGATCCATGTCGGTATGTCTACAAT
CaRIN4-2-nLUC–R	CGCGTACGAGATCTGGTCGACATCAGCTTGAGGTTTGAAT
CaRIN4-4-nLUC–F	CGAGCTCGGTACCCGGGATCCATGGAAGATCACAAAGAGAAG
CaRIN4-4-nLUC–R	CGCGTACGAGATCTGGTCGACAGCTTTCACACAACAATTG
CaRIN4-5-nLUC–F	CGAGCTCGGTACCCGGGATCCATGGCTCGTCCAAATGTGCCC
CaRIN4-5-nLUC–R	CGCGTACGAGATCTGGTCGACTACCTTCTGCTTTTCATTT
CaRIN4-6-nLUC–F	CGAGCTCGGTACCCGGGATCCATGAGGTCTGCCTACACT
CaRIN4-6-nLUC–R	CGCGTACGAGATCTGGTCGACAGATTCTGCATGAGGGCT
CaREM1.4-nYFP-F	TCAAGCTTCGAATTC ATGGGCAGCCCTGGATCG	pSPYNE(R)173, pSPYCE(M)	BamH I, Xho I	BiFC in N.benthamiana
CaREM1.4-nYFP-R	GGGCCCGCGGTACCGACGTCCACAGCATCCAAG
CaREM1.4-C-nYFP-F	TCAAGCTTCGAATTCATGGAGAAAAGATTGTCGCT
CaREM1.4-C-nYFP-R	GGGCCCGCGGTACCGTTTCTTTGGAGAAGTTCCA
CaREM1.4-N-nYFP-F	TCAAGCTTCGAATTCATGGCTGAAGCTGTTGCGGA
CaREM1.4-N-nYFP-R	GGGCCCGCGGTACCGTAATAGTGCAAGAGCTGC
CaRIN4-cYFP-F	TCAAGCTTCGAATTC ATGGCAAACCACTCACA
CaRIN4-cYFP-R	GGGCCCGCGGTACC G ACTCCGACCCCATGGAAAG
CaREM1.4-mCherry-F	TTACAATTATCGATACAATGAGCGAAGAAGAAGCCAAG	pICH86988mCherry; pBINGFP	Spe I	COIP in N.benthamiana
CaREM1.4-mCherry-R	CACCATCCTAGGACTAGTTTGAAAACATCCAAGGAGCG
CaRIN4-pBinGFP-F	ATTTACGAACGATAGACTAGTATGGCAAACCACTCACA
CaRIN4-pBinGFP-R	CTTGCTCACCATGGGACTAGT ACTCCGACCCCATGGAAAG
CMV35S-F	GACGCACAATCCCACTATCC
eGFP-R	AGGTCAGGGTGGTCACGAGGGT
CaREM1.4-N-pBinGFP-F	ATTTACGAACGATAGACTAGTATGGCTGAAGCTGTTGCGGA	pBINGFP	Spe I	Protein expression in N. benthamiana
CaREM1.4-N-pBinGFP-R	CTTGCTCACCATGGGACTAGTTAATAGTGCAAGAGCTGC
CaREM1.4-C-pBinGFP-F	ATTTACGAACGATAGACTAGTATGGAGAAAAGATTGTCGCT
CaREM1.4-C-pBinGFP-R	CTTGCTCACCATGGGACTAGTTTTCTTTGGAGAAGTTCCA
