# Supplementary material for: CaREM1.4 interacts with CaRIN4 to regulate Ralstonia solanacearum tolerance by triggering cell death in pepper
Source: Hortic Res. 2023 Mar 28;10(5):uhad053. doi: 10.1093/hr/uhad053 (PMC10199716; doi:10.1093/hr/uhad053)
Supplement: Web_Material_uhad053 [file web_material_uhad053.zip › Supplemental Table S5.xlsx]

## Sheet: Fig 2
Transcript levels of CaREM1.4 in R. solanacearum-inoculated plants at 0, 6, 12, 24, and 48 hpi
Sample	Primer	Cq	STDEVP	Sample	Primer	Cq	STDEVP	△Ct		△△Ct	Fold change(This function represents the power of -△△Ct of 2)	Average
Mork-0h	CaActin-qF/R	23.3	0.380029	Mork-0h	CaREM1.4-qF/R	24.05	0.328735	1.53	1.43333	0.0966667	0.935191	1.00294
Mork-0h	CaActin-qF/R	23.35		Mork-0h	CaREM1.4-qF/R	24.58		1.28		-0.153333	1.11214
Mork-0h	CaActin-qF/R	22.52		Mork-0h	CaREM1.4-qF/R	24.84		1.49		0.0566667	0.961483
Mork-6h	CaActin-qF/R	20.35	0.118134	Mork-6h	CaREM1.4-qF/R	22.43	0.104987	2.08		0.646667	0.638754	0.751096
Mork-6h	CaActin-qF/R	20.33		Mork-6h	CaREM1.4-qF/R	22.23		1.9		0.466667	0.723635
Mork-6h	CaActin-qF/R	20.59		Mork-6h	CaREM1.4-qF/R	22.19		1.6		0.166667	0.890899
Mork-12h	CaActin-qF/R	19.67	0.49558	Mork-12h	CaREM1.4-qF/R	22.54	0.0860233	2.87		1.43667	0.36942	0.690044
Mork-12h	CaActin-qF/R	20.69		Mork-12h	CaREM1.4-qF/R	22.45		1.76		0.326667	0.797377
Mork-12h	CaActin-qF/R	20.75		Mork-12h	CaREM1.4-qF/R	22.33		1.58		0.146667	0.903335
Mork-24h	CaActin-qF/R	19.67	0.49558	Mork-24h	CaREM1.4-qF/R	21.94	0.160485	2.27		0.836667	0.559936	0.908276
Mork-24h	CaActin-qF/R	20.69		Mork-24h	CaREM1.4-qF/R	22.24		1.55		0.116667	0.922316
Mork-24h	CaActin-qF/R	20.75		Mork-24h	CaREM1.4-qF/R	21.87		1.12		-0.313333	1.24258
Mork-48h	CaActin-qF/R	20.6	0.349221	Mork-48h	CaREM1.4-qF/R	21.92	0.0758654	1.32		-0.113333	1.08172	0.852089
Mork-48h	CaActin-qF/R	20.32		Mork-48h	CaREM1.4-qF/R	21.87		1.55		0.116667	0.922316
Mork-48h	CaActin-qF/R	19.76		Mork-48h	CaREM1.4-qF/R	22.05		2.29		0.856667	0.552227
RS-0h	CaActin-qF/R	23.18	0.343155	RS-0h	CaREM1.4-qF/R	23.85	0.414273	0.67		-0.763333	1.69741	1.5799
RS-0h	CaActin-qF/R	23.48		RS-0h	CaREM1.4-qF/R	24.86		1.38		-0.0533333	1.03766
RS-0h	CaActin-qF/R	24.01		RS-0h	CaREM1.4-qF/R	24.44		0.43		-1.00333	2.00463
RS-6h	CaActin-qF/R	22.52	0.109848	RS-6h	CaREM1.4-qF/R	22.92	0.458476	0.4		-1.03333	2.04675	3.78687
RS-6h	CaActin-qF/R	22.71		RS-6h	CaREM1.4-qF/R	21.87		-0.84		-2.27333	4.83439
RS-6h	CaActin-qF/R	22.78		RS-6h	CaREM1.4-qF/R	22.05		-0.73		-2.16333	4.47949
RS-12h	CaActin-qF/R	19.94	0.281583	RS-12h	CaREM1.4-qF/R	19.29	0.310305	-0.65		-2.08333	4.23785	4.72916
RS-12h	CaActin-qF/R	20.18		RS-12h	CaREM1.4-qF/R	19.17		-1.01		-2.44333	5.43897
RS-12h	CaActin-qF/R	20.62		RS-12h	CaREM1.4-qF/R	19.88		-0.74		-2.17333	4.51064
RS-24h	CaActin-qF/R	22.33	0.0612826	RS-24h	CaREM1.4-qF/R	20.82	0.123558	-1.51		-2.94333	7.69186	7.06991
RS-24h	CaActin-qF/R	22.46		RS-24h	CaREM1.4-qF/R	21.04		-1.42		-2.85333	7.22668
RS-24h	CaActin-qF/R	22.33		RS-24h	CaREM1.4-qF/R	21.11		-1.22		-2.65333	6.29119
RS-48h	CaActin-qF/R	21.33	0.0697615	RS-48h	CaREM1.4-qF/R	21.93	0.395334	0.6		-0.833333	1.7818	2.92083
RS-48h	CaActin-qF/R	21.5		RS-48h	CaREM1.4-qF/R	21.14		-0.36		-1.79333	3.46615
RS-48h	CaActin-qF/R	21.43		RS-48h	CaREM1.4-qF/R	21.05		-0.38		-1.81333	3.51453

## Sheet: Fig 3C
The relative transcriptional level of CaREM1.4 in TRV:CaREM1.4 pepper plants compared to in TRV:00 plants by qRT-PCR
Sample	Primer	Cq	STDEVP	Sample	Primer	Cq	STDEVP	△Ct		△△Ct	Fold change(This function represents the power of -△△Ct of 2)	Average
PTRV2-0h	CaActin-qF/R	23.58	0.459879	PTRV2-0h	CaREM1.4-qF/R	23.29	0.202375	-1.2	-0.933333	-0.266667	1.20303	1.01001
PTRV2-0h	CaActin-qF/R	23.46		PTRV2-0h	CaREM1.4-qF/R	23.6		-0.89		0.0433333	0.97041
PTRV2-0h	CaActin-qF/R	24.49		PTRV2-0h	CaREM1.4-qF/R	23.78		-0.71		0.223333	0.856584
PTRV2-48h	CaActin-qF/R	25.41	0.121929	PTRV2-48h	CaREM1.4-qF/R	22.85	0.292233	-2.51	-2.51	0	1	1.00849
PTRV2-48h	CaActin-qF/R	25.36		PTRV2-48h	CaREM1.4-qF/R	23.36		-2.28		0.23	0.852635
PTRV2-48h	CaActin-qF/R	25.64		PTRV2-48h	CaREM1.4-qF/R	22.67		-2.74		-0.23	1.17283
PTRV2-120h	CaActin-qF/R	23.57	0.342929	PTRV2-120h	CaREM1.4-qF/R	22.74		-0.83	-0.696667	-0.133333	1.09682	1.00241
PTRV2-120h	CaActin-qF/R	24.41		PTRV2-120h	CaREM1.4-qF/R	23.4	0.17	-0.59		0.106667	0.928731
PTRV2-120h	CaActin-qF/R	23.99		PTRV2-120h	CaREM1.4-qF/R	23.74		-0.67		0.0266667	0.981686
TRV:CaREM1.4-0h	CaActin-qF/R	22.8	0.106145	TRV:CaREM1.4-0h	CaREM1.4-qF/R	23.3	0.111455	0.5		1.43333	0.370274	0.363894
TRV:CaREM1.4-0h	CaActin-qF/R	22.57		TRV:CaREM1.4-0h	CaREM1.4-qF/R	23.03		0.46		1.39333	0.380684
TRV:CaREM1.4-0h	CaActin-qF/R	22.58		TRV:CaREM1.4-0h	CaREM1.4-qF/R	23.2		0.62		1.55333	0.340722
TRV:CaREM1.4-48h	CaActin-qF/R	23.52	0.219292	TRV:CaREM1.4-48h	CaREM1.4-qF/R	23.14	0.22529	-0.38		2.13	0.228458	0.215484
TRV:CaREM1.4-48h	CaActin-qF/R	23.1		TRV:CaREM1.4-48h	CaREM1.4-qF/R	22.62		-0.48		2.03	0.244855
TRV:CaREM1.4-48h	CaActin-qF/R	23.02		TRV:CaREM1.4-48h	CaREM1.4-qF/R	23.04		0.02		2.53	0.173139
TRV:CaREM1.4-120h	CaActin-qF/R	23.58	0.55259	TRV:CaREM1.4-120h	CaREM1.4-qF/R	23.62	0.204179	1.35		2.04667	0.242043	0.381426
TRV:CaREM1.4-120h	CaActin-qF/R	22.27		TRV:CaREM1.4-120h	CaREM1.4-qF/R	23.12		0.85		1.54667	0.3423
TRV:CaREM1.4-120h	CaActin-qF/R	23.22		TRV:CaREM1.4-120h	CaREM1.4-qF/R	23.36		0.14		0.836667	0.559936

## Sheet: Fig 4C
Transient CaREM1.4 overexpression was determined by qRT-PCR
Sample	Primer	Cq	STDEVP	Sample	Primer	Cq	STDEVP	△Ct	Average	△△Ct	Fold change(This function represents the power of -△△Ct of 2)	Average
GFP-24h	CaActin-qF/R	20.71	0.568174	GFP-24h	CaREM1.4-qF/R	22.25	0.368088	2.76	2.55667	0.203333	0.868541	1.0114
GFP-24h	CaActin-qF/R	19.49		GFP-24h	CaREM1.4-qF/R	22.14		2.65		0.0933333	0.937354
GFP-24h	CaActin-qF/R	19.52		GFP-24h	CaREM1.4-qF/R	22.97		2.26		-0.296667	1.2283
GFP-48h	CaActin-qF/R	20.16	0.276446	GFP-48h	CaREM1.4-qF/R	22.93	0.481456	2.1	2.01	0.09	0.939523	1.02072
GFP-48h	CaActin-qF/R	20.41		GFP-48h	CaREM1.4-qF/R	22.03		1.62		-0.39	1.31039
GFP-48h	CaActin-qF/R	20.83		GFP-48h	CaREM1.4-qF/R	23.14		2.31		0.3	0.812252
CaREM1.4-GFP-24h	CaActin-qF/R	21.26	0.417719	CaREM1.4-GFP-24h	CaREM1.4-qF/R	21.6	0.0694422	0.34		-2.21667	4.64818	3.20908
CaREM1.4-GFP-24h	CaActin-qF/R	20.68		CaREM1.4-GFP-24h	CaREM1.4-qF/R	21.68		1		-1.55667	2.94173
CaREM1.4-GFP-24h	CaActin-qF/R	20.24		CaREM1.4-GFP-24h	CaREM1.4-qF/R	21.77		1.53		-1.02667	2.03731
CaREM1.4-GFP-48h	CaActin-qF/R	24.57	0.132749	CaREM1.4-GFP-48h	CaREM1.4-qF/R	23.24	0.0498888	-1.33		-3.34	10.1261	10.2918
CaREM1.4-GFP-48h	CaActin-qF/R	24.68		CaREM1.4-GFP-48h	CaREM1.4-qF/R	23.2		-1.48		-3.49	11.2356
CaREM1.4-GFP-48h	CaActin-qF/R	24.36		CaREM1.4-GFP-48h	CaREM1.4-qF/R	23.12		-1.24		-3.25	9.51366

## Sheet: Fig 7C
The relative transcriptional level of CaRIN4-12 in TRV:CaRIN4-12 pepper plants compared to in TRV:00 plants by qRT-PCR
Sample	Primer	Cq	STDEVP	Sample	Primer	Cq	STDEVP	△Ct	Average	△△Ct	Fold change(This function represents the power of -△△Ct of 2)	Average
PTRV2-0h	CaActin-qF/R	22.58	0.527699	PTRV2-0h	CaRIN4-12-qF/R	25.39	0.123648	3.15	2.93	0.22	0.858565	1.00611
PTRV2-0h	CaActin-qF/R	22.24		PTRV2-0h	CaRIN4-12-qF/R	25.35		2.77		-0.16	1.11729
PTRV2-0h	CaActin-qF/R	23.49		PTRV2-0h	CaRIN4-12-qF/R	25.11		2.87		-0.06	1.04247
PTRV2-48h	CaActin-qF/R	24.64	0.454337	PTRV2-48h	CaRIN4-12-qF/R	27.07	0.300925	2.43	2.25667	0.173333	0.886791	1.03672
PTRV2-48h	CaActin-qF/R	24.79		PTRV2-48h	CaRIN4-12-qF/R	26.52		1.73		-0.526667	1.4406
PTRV2-48h	CaActin-qF/R	23.76		PTRV2-48h	CaRIN4-12-qF/R	26.37		2.61		0.353333	0.782773
PTRV2-120h	CaActin-qF/R	24.14	0.350143	PTRV2-120h	CaRIN4-12-qF/R	26.22	0.320971	2.08	2.38667	-0.306667	1.23685	1.01244
PTRV2-120h	CaActin-qF/R	24.41		PTRV2-120h	CaRIN4-12-qF/R	26.88		2.47		0.0833333	0.943874
PTRV2-120h	CaActin-qF/R	23.57		PTRV2-120h	CaRIN4-12-qF/R	26.18		2.61		0.223333	0.856584
TRV:CaRIN4-12-0h	CaActin-qF/R	21.1	0.0771722	TRV:CaRIN4-12-0h	CaRIN4-12-qF/R	25.26	0.281109	4.16		1.23	0.426317	0.419179
TRV:CaRIN4-12-0h	CaActin-qF/R	21.28		TRV:CaRIN4-12-0h	CaRIN4-12-qF/R	25.76		4.48		1.55	0.34151
TRV:CaRIN4-12-0h	CaActin-qF/R	21.14		TRV:CaRIN4-12-0h	CaRIN4-12-qF/R	25.1		3.96		1.03	0.48971
TRV:CaRIN4-12-48h	CaActin-qF/R	23.66	0.502151	TRV:CaRIN4-12-48h	CaRIN4-12-qF/R	26.05	0.171529	2.39		0.133333	0.911722	0.542041
TRV:CaRIN4-12-48h	CaActin-qF/R	22.52		TRV:CaRIN4-12-48h	CaRIN4-12-qF/R	26.47		3.95		1.69333	0.309212
TRV:CaRIN4-12-48h	CaActin-qF/R	22.69		TRV:CaRIN4-12-48h	CaRIN4-12-qF/R	26.25		3.56		1.30333	0.405189
TRV:CaRIN4-12-120h	CaActin-qF/R	22.52	0.364631	TRV:CaRIN4-12-120h	CaRIN4-12-qF/R	26.03	0.199053	3.51		1.12333	0.459032	0.564175
TRV:CaRIN4-12-120h	CaActin-qF/R	23.41		TRV:CaRIN4-12-120h	CaRIN4-12-qF/R	26.12		2.71		0.323333	0.799221
TRV:CaRIN4-12-120h	CaActin-qF/R	22.9		TRV:CaRIN4-12-120h	CaRIN4-12-qF/R	26.49		3.59		1.20333	0.434271

## Sheet: Supplemental Fig S4A
Transcript levels of CaREM1.1 in R. solanacearum-inoculated plants at 0, 6, 12, 24, and 48 hpi
Sample	Primer	Cq	STDEVP	Sample	Primer	Cq	STDEVP	△Ct	Average	△△Ct	fold change (This function represents the power of - △ △ Ct of 2)	Average
Mork-0h	CaActin-qF/R	23.3	0.380029	Mork-0h	CaREM1.1-qF/R	27.26	0.314784	3.96	4.63	-0.67	1.59107	1.07074
Mork-0h	CaActin-qF/R	23.35		Mork-0h	CaREM1.1-qF/R	28.01		4.66		0.03	0.97942
Mork-0h	CaActin-qF/R	22.52		Mork-0h	CaREM1.1-qF/R	27.79		5.27		0.64	0.641713
Mork-6h	CaActin-qF/R	20.35	0.118134	Mork-6h	CaREM1.1-qF/R	24.92	0.444622	4.57	5.11	-0.06	1.04247	0.7439
Mork-6h	CaActin-qF/R	20.33		Mork-6h	CaREM1.1-qF/R	25.72		5.39		0.76	0.590496
Mork-6h	CaActin-qF/R	20.59		Mork-6h	CaREM1.1-qF/R	25.96		5.37		0.74	0.598739
Mork-12h	CaActin-qF/R	19.67	0.49558	Mork-12h	CaREM1.1-qF/R	25.34	0.295785	5.67	4.88667	1.04	0.486327	0.912825
Mork-12h	CaActin-qF/R	20.69		Mork-12h	CaREM1.1-qF/R	24.86		4.17		-0.46	1.37554
Mork-12h	CaActin-qF/R	20.75		Mork-12h	CaREM1.1-qF/R	25.57		4.82		0.19	0.876606
Mork-24h	CaActin-qF/R	19.67	0.49558	Mork-24h	CaREM1.1-qF/R	24.76	0.356495	5.09	4.89333	0.46	0.726986	0.83738
Mork-24h	CaActin-qF/R	20.69		Mork-24h	CaREM1.1-qF/R	25.54		4.85		0.22	0.858565
Mork-24h	CaActin-qF/R	20.75		Mork-24h	CaREM1.1-qF/R	25.49		4.74		0.11	0.926588
Mork-48h	CaActin-qF/R	20.6	0.349221	Mork-48h	CaREM1.1-qF/R	24.93	0.378623	4.33	4.19667	-0.3	1.23114	1.39538
Mork-48h	CaActin-qF/R	20.32		Mork-48h	CaREM1.1-qF/R	24.02		3.7		-0.93	1.90528
Mork-48h	CaActin-qF/R	19.76		Mork-48h	CaREM1.1-qF/R	24.32		4.56		-0.07	1.04972
RS-0h	CaActin-qF/R	23.18	0.343155	RS-0h	CaREM1.1-qF/R	27.99	0.326224	4.81	4.55667	0.18	0.882703	1.06268
RS-0h	CaActin-qF/R	23.48		RS-0h	CaREM1.1-qF/R	27.79		4.31		-0.32	1.24833
RS-0h	CaActin-qF/R	24.01		RS-0h	CaREM1.1-qF/R	28.56		4.55		-0.08	1.05702
RS-6h	CaActin-qF/R	22.52	0.109848	RS-6h	CaREM1.1-qF/R	27.5	0.222161	4.98	5.00667	0.35	0.784584	0.774699
RS-6h	CaActin-qF/R	22.71		RS-6h	CaREM1.1-qF/R	27.54		4.83		0.2	0.870551
RS-6h	CaActin-qF/R	22.78		RS-6h	CaREM1.1-qF/R	27.99		5.21		0.58	0.668964
RS-12h	CaActin-qF/R	19.94	0.281583	RS-12h	CaREM1.1-qF/R	23.53	0.0355903	3.59	3.31333	-1.04	2.05623	2.54174
RS-12h	CaActin-qF/R	20.18		RS-12h	CaREM1.1-qF/R	23.61		3.43		-1.2	2.2974
RS-12h	CaActin-qF/R	20.62		RS-12h	CaREM1.1-qF/R	23.54		2.92		-1.71	3.27161
RS-24h	CaActin-qF/R	22.33	0.0612826	RS-24h	CaREM1.1-qF/R	25.39	0.123288	3.06	2.85667	-1.57	2.96905	3.43504
RS-24h	CaActin-qF/R	22.46		RS-24h	CaREM1.1-qF/R	25.21		2.75		-1.88	3.68075
RS-24h	CaActin-qF/R	22.33		RS-24h	CaREM1.1-qF/R	25.09		2.76		-1.87	3.65533
RS-48h	CaActin-qF/R	21.33	0.0697615	RS-48h	CaREM1.1-qF/R	25.66	0.250377	4.33	3.99333	-0.3	1.23114	1.59339
RS-48h	CaActin-qF/R	21.5		RS-48h	CaREM1.1-qF/R	25.07		3.57		-1.06	2.08493
RS-48h	CaActin-qF/R	21.43		RS-48h	CaREM1.1-qF/R	25.51		4.08		-0.55	1.46409

## Sheet: Supplemental Fig S4B
Transcript levels of CaREM1.3 in R. solanacearum-inoculated plants at 0, 6, 12, 24, and 48 hpi
Sample	Primer	Cq	STDEVP	Sample	Primer	Cq	STDEVP	△Ct		△△Ct	Fold change(This function represents the power of -△△Ct of 2)	Average
Mork-0h	CaActin-qF/R	23.3	0.380029	Mork-0h	CaREM1.3-qF/R	31.07	0.243903	7.77	7.91	-0.14	1.10191	1.00497
Mork-0h	CaActin-qF/R	23.35		Mork-0h	CaREM1.3-qF/R	30.63		8.11		0.2	0.870551
Mork-0h	CaActin-qF/R	22.52		Mork-0h	CaREM1.3-qF/R	31.2		7.85		-0.06	1.04247
Mork-6h	CaActin-qF/R	20.35	0.118134	Mork-6h	CaREM1.3-qF/R	28.3	0.298105	7.95		0.04	0.972655	0.844132
Mork-6h	CaActin-qF/R	20.33		Mork-6h	CaREM1.3-qF/R	28.47		8.14		0.23	0.852635
Mork-6h	CaActin-qF/R	20.59		Mork-6h	CaREM1.3-qF/R	29		8.41		0.5	0.707107
Mork-12h	CaActin-qF/R	19.67	0.49558	Mork-12h	CaREM1.3-qF/R	28.37	0.216384	8.7		0.79	0.578344	0.836228
Mork-12h	CaActin-qF/R	20.69		Mork-12h	CaREM1.3-qF/R	28.5		7.81		-0.1	1.07177
Mork-12h	CaActin-qF/R	20.75		Mork-12h	CaREM1.3-qF/R	28.88		8.13		0.22	0.858565
Mork-24h	CaActin-qF/R	19.67	0.49558	Mork-24h	CaREM1.3-qF/R	28.75	0.200389	9.08		1.17	0.444421	0.629056
Mork-24h	CaActin-qF/R	20.69		Mork-24h	CaREM1.3-qF/R	28.97		8.28		0.37	0.773782
Mork-24h	CaActin-qF/R	20.75		Mork-24h	CaREM1.3-qF/R	29.24		8.49		0.58	0.668964
Mork-48h	CaActin-qF/R	20.6	0.349221	Mork-48h	CaREM1.3-qF/R	28.99	0.460941	8.39		0.48	0.716978	0.821234
Mork-48h	CaActin-qF/R	20.32		Mork-48h	CaREM1.3-qF/R	27.9		7.58		-0.33	1.25701
Mork-48h	CaActin-qF/R	19.76		Mork-48h	CaREM1.3-qF/R	28.7		8.94		1.03	0.48971
RS-0h	CaActin-qF/R	23.18	0.343155	RS-0h	CaREM1.3-qF/R	31.81	0.0787401	8.63		0.72	0.607097	0.864289
RS-0h	CaActin-qF/R	23.48		RS-0h	CaREM1.3-qF/R	31.78		8.3		0.39	0.76313
RS-0h	CaActin-qF/R	24.01		RS-0h	CaREM1.3-qF/R	31.63		7.62		-0.29	1.22264
RS-6h	CaActin-qF/R	22.52	0.109848	RS-6h	CaREM1.3-qF/R	31.83	0.224252	9.31		1.4	0.378929	0.385492
RS-6h	CaActin-qF/R	22.71		RS-6h	CaREM1.3-qF/R	32.29		9.58		1.67	0.314253
RS-6h	CaActin-qF/R	22.78		RS-6h	CaREM1.3-qF/R	31.8		9.02		1.11	0.463294
RS-12h	CaActin-qF/R	19.94	0.281583	RS-12h	CaREM1.3-qF/R	28.85	0.377477	8.91		1	0.5	0.433666
RS-12h	CaActin-qF/R	20.18		RS-12h	CaREM1.3-qF/R	29.67		9.49		1.58	0.334482
RS-12h	CaActin-qF/R	20.62		RS-12h	CaREM1.3-qF/R	29.63		9.01		1.1	0.466516
RS-24h	CaActin-qF/R	22.33	0.0612826	RS-24h	CaREM1.3-qF/R	29.65	0.260811	7.32		-0.59	1.50525	1.22125
RS-24h	CaActin-qF/R	22.46		RS-24h	CaREM1.3-qF/R	30.25		7.79		-0.12	1.08673
RS-24h	CaActin-qF/R	22.33		RS-24h	CaREM1.3-qF/R	30.14		7.81		-0.1	1.07177
RS-48h	CaActin-qF/R	21.33	0.0697615	RS-48h	CaREM1.3-qF/R	30.02	0.38853	8.69		0.78	0.582367	0.864609
RS-48h	CaActin-qF/R	21.5		RS-48h	CaREM1.3-qF/R	29.09		7.59		-0.32	1.24833
RS-48h	CaActin-qF/R	21.43		RS-48h	CaREM1.3-qF/R	29.73		8.3		0.39	0.76313

## Sheet: Supplemental Fig S4C
Transcript levels of CaREM1.5 in R. solanacearum-inoculated plants at 0, 6, 12, 24, and 48 hpi
Sample	Primer	Cq	STDEVP	Sample	Primer	Cq	STDEVP	△Ct		△△Ct	Fold change(This function represents the power of -△△ Ct of 2)	Average
Mork-0h	CaActin-qF/R	23.3	0.380029	Mork-0h	CaREM1.5-qF/R	31.24	0.355653	8.72	8.53667	0.183333	0.880666	1.02319
Mork-0h	CaActin-qF/R	23.35		Mork-0h	CaREM1.5-qF/R	31.46		8.11		-0.426667	1.34412
Mork-0h	CaActin-qF/R	22.52		Mork-0h	CaREM1.5-qF/R	32.08		8.78		0.243333	0.844791
Mork-6h	CaActin-qF/R	20.35	0.118134	Mork-6h	CaREM1.5-qF/R	30.2	0.246892	9.85		1.31333	0.40239	0.522433
Mork-6h	CaActin-qF/R	20.33		Mork-6h	CaREM1.5-qF/R	30.02		9.69		1.15333	0.449585
Mork-6h	CaActin-qF/R	20.59		Mork-6h	CaREM1.5-qF/R	29.61		9.02		0.483333	0.715323
Mork-12h	CaActin-qF/R	19.67	0.49558	Mork-12h	CaREM1.5-qF/R	29.55	0.244449	9.88		1.34333	0.394109	0.51245
Mork-12h	CaActin-qF/R	20.69		Mork-12h	CaREM1.5-qF/R	30.1		9.41		0.873333	0.545884
Mork-12h	CaActin-qF/R	20.75		Mork-12h	CaREM1.5-qF/R	30.03		9.28		0.743333	0.597358
Mork-24h	CaActin-qF/R	19.67	0.49558	Mork-24h	CaREM1.5-qF/R	29.41	0.278608	9.74		1.20333	0.434271	0.634747
Mork-24h	CaActin-qF/R	20.69		Mork-24h	CaREM1.5-qF/R	30.02		9.33		0.793333	0.577009
Mork-24h	CaActin-qF/R	20.75		Mork-24h	CaREM1.5-qF/R	29.45		8.7		0.163333	0.89296
Mork-48h	CaActin-qF/R	20.6	0.349221	Mork-48h	CaREM1.5-qF/R	29.99	0.190671	9.39		0.853333	0.553504	0.423086
Mork-48h	CaActin-qF/R	20.32		Mork-48h	CaREM1.5-qF/R	30.29		9.97		1.43333	0.370274
Mork-48h	CaActin-qF/R	19.76		Mork-48h	CaREM1.5-qF/R	29.83		10.07		1.53333	0.345478
RS-0h	CaActin-qF/R	23.18	0.343155	RS-0h	CaREM1.5-qF/R	31.89	0.237534	8.71		0.173333	0.886791	1.53856
RS-0h	CaActin-qF/R	23.48		RS-0h	CaREM1.5-qF/R	31.56		8.08		-0.456667	1.37237
RS-0h	CaActin-qF/R	24.01		RS-0h	CaREM1.5-qF/R	31.31		7.3		-1.23667	2.35653
RS-6h	CaActin-qF/R	22.52	0.109848	RS-6h	CaREM1.5-qF/R	30.35	0.476865	7.83		-0.706667	1.63203	1.38313
RS-6h	CaActin-qF/R	22.71		RS-6h	CaREM1.5-qF/R	31.46		8.75		0.213333	0.862542
RS-6h	CaActin-qF/R	22.78		RS-6h	CaREM1.5-qF/R	30.59		7.81		-0.726667	1.65481
RS-12h	CaActin-qF/R	19.94	0.281583	RS-12h	CaREM1.5-qF/R	26.83	0.495603	6.89		-1.64667	3.13109	2.53055
RS-12h	CaActin-qF/R	20.18		RS-12h	CaREM1.5-qF/R	27.52		7.34		-1.19667	2.29209
RS-12h	CaActin-qF/R	20.62		RS-12h	CaREM1.5-qF/R	28.04		7.42		-1.11667	2.16845
RS-24h	CaActin-qF/R	22.33	0.0612826	RS-24h	CaREM1.5-qF/R	29.64	0.24097	7.31		-1.22667	2.34026	2.45022
RS-24h	CaActin-qF/R	22.46		RS-24h	CaREM1.5-qF/R	29.92		7.46		-1.07667	2.10916
RS-24h	CaActin-qF/R	22.33		RS-24h	CaREM1.5-qF/R	29.33		7		-1.53667	2.90123
RS-48h	CaActin-qF/R	21.33	0.0697615	RS-48h	CaREM1.5-qF/R	29.91	0.416653	8.58		0.0433333	0.97041	1.56555
RS-48h	CaActin-qF/R	21.5		RS-48h	CaREM1.5-qF/R	28.89		7.39		-1.14667	2.21402
RS-48h	CaActin-qF/R	21.43		RS-48h	CaREM1.5-qF/R	29.37		7.94		-0.596667	1.51222

## Sheet: Supplemental Fig S4D
Transcript levels of CaREM1.6 in R. solanacearum-inoculated plants at 0, 6, 12, 24, and 48 hpi
Sample	Primer	Cq	STDEVP	Sample	Primer	Cq	STDEVP	△Ct		△△Ct	Fold change(This function represents the power of -△△ Ct of 2)	Average
Mork-0h	CaActin-qF/R	23.3	0.380029	Mork-0h	CaREM1.6-qF/R	26.92	0.39339	4.4	4.41667	-0.0166667	1.01162	1.00013
Mork-0h	CaActin-qF/R	23.35		Mork-0h	CaREM1.6-qF/R	27.8		4.45		0.0333333	0.97716
Mork-0h	CaActin-qF/R	22.52		Mork-0h	CaREM1.6-qF/R	27.7		4.4		-0.0166667	1.01162
Mork-6h	CaActin-qF/R	20.35	0.118134	Mork-6h	CaREM1.6-qF/R	25.11	0.220151	4.76		0.343333	0.788218	1.05006
Mork-6h	CaActin-qF/R	20.33		Mork-6h	CaREM1.6-qF/R	24.67		4.34		-0.0766667	1.05458
Mork-6h	CaActin-qF/R	20.59		Mork-6h	CaREM1.6-qF/R	24.62		4.03		-0.386667	1.30737
Mork-12h	CaActin-qF/R	19.67	0.49558	Mork-12h	CaREM1.6-qF/R	25.04	0.334896	5.37		0.953333	0.516438	0.791977
Mork-12h	CaActin-qF/R	20.69		Mork-12h	CaREM1.6-qF/R	24.9		4.21		-0.206667	1.15402
Mork-12h	CaActin-qF/R	20.75		Mork-12h	CaREM1.6-qF/R	25.67		4.92		0.503333	0.705475
Mork-24h	CaActin-qF/R	19.67	0.49558	Mork-24h	CaREM1.6-qF/R	25.45	0.151511	5.78		1.36333	0.388683	0.678613
Mork-24h	CaActin-qF/R	20.69		Mork-24h	CaREM1.6-qF/R	25.24		4.55		0.133333	0.911722
Mork-24h	CaActin-qF/R	20.75		Mork-24h	CaREM1.6-qF/R	25.61		4.86		0.443333	0.735433
Mork-48h	CaActin-qF/R	20.6	0.349221	Mork-48h	CaREM1.6-qF/R	24.5	0.290631	3.9		-0.516667	1.43065	1.36473
Mork-48h	CaActin-qF/R	20.32		Mork-48h	CaREM1.6-qF/R	23.86		3.54		-0.876667	1.83613
Mork-48h	CaActin-qF/R	19.76		Mork-48h	CaREM1.6-qF/R	24.45		4.69		0.273333	0.827406
RS-0h	CaActin-qF/R	23.18	0.343155	RS-0h	CaREM1.6-qF/R	27.67	0.151731	4.49		0.0733333	0.950439	1.11956
RS-0h	CaActin-qF/R	23.48		RS-0h	CaREM1.6-qF/R	27.77		4.29		-0.126667	1.09177
RS-0h	CaActin-qF/R	24.01		RS-0h	CaREM1.6-qF/R	28.03		4.02		-0.396667	1.31646
RS-6h	CaActin-qF/R	22.52	0.109848	RS-6h	CaREM1.6-qF/R	27.21	0.216384	4.69		0.273333	0.827406	0.749492
RS-6h	CaActin-qF/R	22.71		RS-6h	CaREM1.6-qF/R	27.59		4.88		0.463333	0.725309
RS-6h	CaActin-qF/R	22.78		RS-6h	CaREM1.6-qF/R	27.72		4.94		0.523333	0.695762
RS-12h	CaActin-qF/R	19.94	0.281583	RS-12h	CaREM1.6-qF/R	23.03	0.302435	3.09		-1.32667	2.50822	2.44243
RS-12h	CaActin-qF/R	20.18		RS-12h	CaREM1.6-qF/R	23.77		3.59		-0.826667	1.77358
RS-12h	CaActin-qF/R	20.62		RS-12h	CaREM1.6-qF/R	23.43		2.81		-1.60667	3.04547
RS-24h	CaActin-qF/R	22.33	0.0612826	RS-24h	CaREM1.6-qF/R	25.08	0.352263	2.75		-1.66667	3.1748	2.3889
RS-24h	CaActin-qF/R	22.46		RS-24h	CaREM1.6-qF/R	25.76		3.3		-1.11667	2.16845
RS-24h	CaActin-qF/R	22.33		RS-24h	CaREM1.6-qF/R	25.88		3.55		-0.866667	1.82344
RS-48h	CaActin-qF/R	21.33	0.0697615	RS-48h	CaREM1.6-qF/R	25.17	0.368511	3.84		-0.576667	1.4914	2.03315
RS-48h	CaActin-qF/R	21.5		RS-48h	CaREM1.6-qF/R	24.36		2.86		-1.55667	2.94173
RS-48h	CaActin-qF/R	21.43		RS-48h	CaREM1.6-qF/R	25.11		3.68		-0.736667	1.66632

## Sheet: Supplemental Fig S4E
Transcript levels of CaREM1.7 in R. solanacearum-inoculated plants at 0, 6, 12, 24, and 48 hpi
Sample	Primer	Cq	STDEVP	Sample	Primer	Cq	STDEVP	△Ct		△△Ct	Fold change(This function represents the power of -△△Ct of 2)	Average
Mork-0h	CaActin-qF/R	23.3	0.380029	Mork-0h	CaREM1.7-qF/R	32.18	0.392032	8.83	9.02333	-0.193333	1.1434	1.03517
Mork-0h	CaActin-qF/R	23.35		Mork-0h	CaREM1.7-qF/R	32.02		8.67		-0.353333	1.27751
Mork-0h	CaActin-qF/R	22.52		Mork-0h	CaREM1.7-qF/R	32.92		9.57		0.546667	0.6846
Mork-6h	CaActin-qF/R	20.35	0.118134	Mork-6h	CaREM1.7-qF/R	30.8	0.311555	10.45		1.42667	0.371989	0.548121
Mork-6h	CaActin-qF/R	20.33		Mork-6h	CaREM1.7-qF/R	30.12		9.79		0.766667	0.587774
Mork-6h	CaActin-qF/R	20.59		Mork-6h	CaREM1.7-qF/R	30.16		9.57		0.546667	0.6846
Mork-12h	CaActin-qF/R	19.67	0.49558	Mork-12h	CaREM1.7-qF/R	29.89	0.269485	10.22		1.19667	0.436282	1.0045
Mork-12h	CaActin-qF/R	20.69		Mork-12h	CaREM1.7-qF/R	29.55		8.86		-0.163333	1.11987
Mork-12h	CaActin-qF/R	20.75		Mork-12h	CaREM1.7-qF/R	29.23		8.48		-0.543333	1.45734
Mork-24h	CaActin-qF/R	19.67	0.49558	Mork-24h	CaREM1.7-qF/R	29.51	0.394208	9.84		0.816667	0.567752	0.638676
Mork-24h	CaActin-qF/R	20.69		Mork-24h	CaREM1.7-qF/R	30.44		9.75		0.726667	0.604299
Mork-24h	CaActin-qF/R	20.75		Mork-24h	CaREM1.7-qF/R	30.2		9.45		0.426667	0.743979
Mork-48h	CaActin-qF/R	20.6	0.349221	Mork-48h	CaREM1.7-qF/R	29.6	0.301699	9		-0.0233333	1.0163	0.707061
Mork-48h	CaActin-qF/R	20.32		Mork-48h	CaREM1.7-qF/R	30.24		9.92		0.896667	0.537126
Mork-48h	CaActin-qF/R	19.76		Mork-48h	CaREM1.7-qF/R	29.6		9.84		0.816667	0.567752
RS-0h	CaActin-qF/R	23.18	0.343155	RS-0h	CaREM1.7-qF/R	32.45	0.113235	9.27		0.246667	0.842842	1.27775
RS-0h	CaActin-qF/R	23.48		RS-0h	CaREM1.7-qF/R	32.26		8.78		-0.243333	1.18372
RS-0h	CaActin-qF/R	24.01		RS-0h	CaREM1.7-qF/R	32.18		8.17		-0.853333	1.80667
RS-6h	CaActin-qF/R	22.52	0.109848	RS-6h	CaREM1.7-qF/R	31.44	0.226029	8.92		-0.103333	1.07425	0.978215
RS-6h	CaActin-qF/R	22.71		RS-6h	CaREM1.7-qF/R	31.99		9.28		0.256667	0.83702
RS-6h	CaActin-qF/R	22.78		RS-6h	CaREM1.7-qF/R	31.77		8.99		-0.0333333	1.02337
	CaActin-qF/R	19.94	0.281583	RS-12h	CaREM1.7-qF/R	29.73	0.384216	9.79		0.766667	0.587774	1.14228
RS-12h	CaActin-qF/R	20.18		RS-12h	CaREM1.7-qF/R	29.14		8.96		-0.0633333	1.04488
RS-12h	CaActin-qF/R	20.62		RS-12h	CaREM1.7-qF/R	28.8		8.18		-0.843333	1.79419
RS-24h	CaActin-qF/R	22.33	0.0612826	RS-24h	CaREM1.7-qF/R	31.37	0.208487	9.04		0.0166667	0.988514	0.847369
RS-24h	CaActin-qF/R	22.46		RS-24h	CaREM1.7-qF/R	31.71		9.25		0.226667	0.854607
RS-24h	CaActin-qF/R	22.33		RS-24h	CaREM1.7-qF/R	31.87		9.54		0.516667	0.698985
RS-48h	CaActin-qF/R	21.33	0.0697615	RS-48h	CaREM1.7-qF/R	29.59	0.836939	8.26		-0.763333	1.69741	0.960295
RS-48h	CaActin-qF/R	21.5		RS-48h	CaREM1.7-qF/R	30.98		9.48		0.456667	0.728668
RS-48h	CaActin-qF/R	21.43		RS-48h	CaREM1.7-qF/R	31.59		10.16		1.13667	0.454809
